# Supplementary material for: Tomato Phenotypic Diversity Determined by Combined Approaches of Conventional and High-Throughput Tomato Analyzer Phenotyping
Source: Plants (Basel). 2020 Feb 5;9(2):197. doi: 10.3390/plants9020197 (PMC7076427; doi:10.3390/plants9020197)
Supplement: Supplementary file 1 [file plants-09-00197-s001.zip]

Archive with 29 entries (22 files):
- Supplementary Information/
- Supplementary Information/.DS_Store
- __MACOSX/
- __MACOSX/Supplementary Information/
- __MACOSX/Supplementary Information/._.DS_Store
- Supplementary Information/Figures/
- Supplementary Information/Figures/Fig S1A. Correlation Matrix Heatmap of CD Descriptors.png
- __MACOSX/Supplementary Information/Figures/
- __MACOSX/Supplementary Information/Figures/._Fig S1A. Correlation Matrix Heatmap of CD Descriptors.png
- Supplementary Information/Figures/Fig S1B. Correlation Matrix Heatmap of TA Descriptors.png
- __MACOSX/Supplementary Information/Figures/._Fig S1B. Correlation Matrix Heatmap of TA Descriptors.png
- __MACOSX/Supplementary Information/._Figures
- Supplementary Information/Tables/
- Supplementary Information/Tables/.DS_Store
- __MACOSX/Supplementary Information/Tables/
- __MACOSX/Supplementary Information/Tables/._.DS_Store
- Supplementary Information/Tables/Table S1 (TA Within Fruit Shape Varietal Group ANOVA).xlsx
- __MACOSX/Supplementary Information/Tables/._Table S1 (TA Within Fruit Shape Varietal Group ANOVA).xlsx
- Supplementary Information/Tables/Table S2 (TA Commanalities in Factor Analysis).docx
- __MACOSX/Supplementary Information/Tables/._Table S2 (TA Commanalities in Factor Analysis).docx
- Supplementary Information/Tables/Table S3 (TA HCA Accession Grouping).xlsx
- __MACOSX/Supplementary Information/Tables/._Table S3 (TA HCA Accession Grouping).xlsx
- Supplementary Information/Tables/Table S4 (CD Correlation Matrix).xlsx
- __MACOSX/Supplementary Information/Tables/._Table S4 (CD Correlation Matrix).xlsx
- Supplementary Information/Tables/Table S5 (TA Correlation Matrix).xlsx
- __MACOSX/Supplementary Information/Tables/._Table S5 (TA Correlation Matrix).xlsx
- Supplementary Information/Tables/Table S6 Passport Data.xlsx
- __MACOSX/Supplementary Information/Tables/._Table S6 Passport Data.xlsx
- __MACOSX/Supplementary Information/._Tables
