# Supplementary material for: Tomato Phenotypic Diversity Determined by Combined Approaches of Conventional and High-Throughput Tomato Analyzer Phenotyping
Source: Plants (Basel). 2020 Feb 5;9(2):197. doi: 10.3390/plants9020197 (PMC7076427; doi:10.3390/plants9020197)
Supplement: Supplementary file 1 [file plants-09-00197-s001.zip › Supplementary Information/Tables/Table S1 (TA Within Fruit Shape Varietal Group ANOVA).xlsx]

## Sheet: S3 Table
Table S2. Descriptive statistics and analysis of variance (ANOVA) for within and between varietal groups
Descriptor (Unit)		Within Varietal Types (Fruit Shape Based)
		Flattened						Slightly Flattened						Rounded						High Rounded						Heart-Shape						Cylindrical (long-oblong)						Pyriform (Pear-Shape)						Ellipsoid (Plum-Shape)
		Mean	Range	LSD0.05	CV	F-Value		Mean	Range	LSD0.05	CV	F-Value		Mean	Range	LSD0.05	CV	F-Value		Mean	Range	LSD0.05	CV	F-Value		Mean	Range	LSD0.05	CV	F-Value		Mean	Range	LSD0.05	CV	F-Value		Mean	Range	LSD0.05	CV	F-Value		Mean	Range	LSD0.05	CV	F-Value
Tomato Analyzer
Basic Measurements:
Perimeter (mm)		274.98	208.50-328.23	60.84	12.67	4.89**		232.14	54.46-325.9	42.3	10.8	17.25***		169.84	53.52-291.64	22.24	9.18	52.43***		158.49	77.34-232.03	15.57	6.86	63.0***		278.27	229.58-365.84	55.97	11.25	7.65***		205.38	134.35-278.85	20.77	6.72	42.88***		154.04	118.55-206.67	19.63	7.97	37.15***		92.87
Area (mm2)		4611.95	2549.9-6438.6	1629.9	20.24	6.59***		3515.41	202.8-6705.5	1202.4	20.27	12.20***		2151.03	202.1-5639.1	588.31	19.17	36.05***		1822.24	417.2-3575.4	394.01	15.09	40.85***		4959.34	3309.7-8002.9	1508.1	17.01	13.48***		2678.54	1250.7-4255.3	575.48	14.27	26.13***		1660.22	804.5-2914.6	458.84	17.28	38.92***		587.02
Width mid-height (mm)		88.1	66.76-103.08	21.06	13.69	4.15**		74.43	17.55-104.73	14.55	11.58	15.38***		51.44	16.87-87.08	7.84	10.69	39.71***		42.85	20.83-60.88	4.94	8.05	49.38***		78.39	67.18-97.45	20.77	14.82	2.58*		45.61	36.30-56.07	6.286	9.16	12.52***		39.39	22.44-58.72	7.72	12.25	39.46***		23.18
Maximum width (mm)		88.66	66.97-103.7	21.3	13.76	4.15**		74.92	17.61-105.41	14.64	11.58	15.41***		51.81	16.91-87.5	7.89	10.67	40.06***		43.28	20.97-61.19	4.08	8.04	49.66***		79.57	67.76-100.46	20.24	14.23	3.01*		46.95	36.34-56.41	6.32	8.94	12.46***		40.42	25.34-59.46	7.63	11.8	36.36***		23.33
Height mid-width (mm)		51.41	37.72-63.06	6.71	7.48	12.80***		45.9	13.25-69.17	7.02	9.06	18.58***		42.83	14.18-72.88	4.51	7.38	66.10***		46.34	24.17-74.59	4.85	7.3	48.37***		69.24	40.25-105.16	14.6	11.79	16.24***		69.67	41.97-98.36	7.45	7.1	49.73***		49.98	44.18-60.64	5.117	6.4	20.91***		30.9
Maximum height (mm)		63.96	47.54-77.28	8.56	7.66	12.96***		54.99	14.14-78.49	8.08	8.7	22.07***		46.34	14.69-78.88	5.07	7.68	66.77***		48.79	24.86-75.9	5.04	7.22	51.21***		78.61	53.11-112.64	12.96	9.22	20.59***		73.06	43.03-104.08	8.06	7.33	49.23***		50.87	44.39-63.25	5.07	6.24	28.24***		31.18
Curved height (mm)		66.21	50.32-83.42	13.21	11.42	6.44***		57.03	16.23-80.53	9.05	9.39	18.28***		47.44	17.91-80.23	5.29	7.81	61.33***		49.7	25.49-75.94	5.14	7.22	49.63***		79.99	57.81-115.67	13.67	9.55	17.61***		73.37	43.74-103.76	8.56	7.75	42.39***		51.55	45.27-63.53	4.7	5.7	30.96***		32.28
Fruit Shape Index:
Fruit shape index externel I		0.73	0.66-0.84	0.13	10.53	1.71		0.75	0.65-0.89	0.094	7.44	3.17***		0.91	0.82-1.05	0.08	6.36	3.58***		1.15	0.89-1.59	0.11	6.72	13.37***		0.99	0.68-1.24	0.26	14.83	3.70**		1.56	1.16-2.02	0.205	8.77	19.05***		1.34	1.08-1.75	0.164	7.65	36.25***		1.34
Fruit shape index externel II		0.6	0.52-0.74	0.18	17.69	1.32		0.63	0.44-0.83	0.124	11.57	3.87***		0.85	0.73-1.02	0.09	7.65	4.59***		1.11	0.81-1.61	0.12	7.44	14.56***		0.89	0.54-1.19	0.32	20.27	3.20*		1.54	1.10-2.08	0.23	10.01	17.96***		1.39	1.06-1.97	0.212	9.51	40.33***		1.34
Curved fruit shape index		0.76	0.69-0.86	0.12	9.32	1.98		0.78	0.68-0.94	0.096	7.29	3.65***		0.94	0.84-1.06	0.09	6.34	3.73***		1.18	0.93-1.68	0.12	6.77	13.39***		1.03	0.74-1.31	0.273	14.85	3.24*		1.62	1.18-2.28	0.229	9.4	21.98***		1.43	1.10-2.019	0.192	8.41	49.16***		1.4
Blockiness:
Proximal fruit blockiness		0.75	0.56-0.80	0.22	16.36	0.81		0.76	0.56-0.83	0.094	7.3	2.23**		0.74	0.64-0.81	0.06	5.97	2.56***		0.74	0.56-0.84	0.056	5.31	4.75***		0.74	0.65-0.82	0.15	11.27	1.46		0.73	0.58-0.89	0.095	8.59	11.10***		0.57	0.525-0.645	0.062	6.81	7.34**		0.659
Distal fruit blockiness		0.66	0.62-0.70	0.09	8	0.58		0.66	0.55-0.72	0.074	6.64	2.32**		0.62	0.49-0.69	0.06	7.01	2.91***		0.59	0.31-0.68	0.069	8.08	7.93***		0.57	0.45-0.70	0.16	15.65	2.11		0.47	0.309-0.644	0.093	13.2	14.96***		0.71	0.633-0.826	0.051	4.52	27.69***		0.657
Fruit shape triangle		1.14	0.83-1.26	0.38	18.78	0.62		1.16	0.83-1.5	0.21	10.83	2.73***		1.19	0.99-1.64	0.2	11.46	2.89***		1.27	0.88-2.39	0.277	15.26	6.98***		1.36	1.10-.182	0.53	21.95	1.88		1.72	0.987-2.697	0.529	20.45	11.39***		0.82	0.636-0.958	0.09	6.83	25.58***		1.004
Homogeneity:
Ellipsoid		0.06	0.05-0.08	0.03	27.87	1.03		0.056	0.024-0.099	0.019	19.77	4.69***		0.032	0.018-0.052	0.009	19.23	7.68***		0.035	0.019-0.05	0.008	16.61	6.41***		0.056	0.045-0.074	0.031	30.91	1.12		0.044	0.0217-0.065	0.0081	12.22	34.25***		0.041	0.016-0.084	0.014	20.31	49.50***		0.033
Circular		0.14	0.08-0.18	0.079	32.16	1.26		0.12	0.05-0.21	0.05	23.89	3.77***		0.051	0.023-0.086	0.023	31.5	5.21***		0.061	0.026-0.15	0.024	26.89	9.33***		0.089	0.069-0.17	0.0619	38.77	2.56		0.134	0.046-0.237	0.0371	18.35	25.56***		0.108	0.047-0.215	0.033	19.04	56.58***		0.104
Rectangular		0.56	0.53-0.58	0.058	6.01	0.76		0.56	0.51-0.59	0.038	4.01	1.90**		0.54	0.51-0.57	0.028	3.65	1.81**		0.53	0.46-0.56	0.029	3.86	4.47***		0.51	0.475-0.569	0.084	9.21	1.55		0.479	0.428-0.528	0.0462	6.4	4.04**		0.45	0.408-0.492	0.041	5.51	9.03***		0.515
Proximal Fruit End Shape:
Shoulder height		0.11	0.08-0.15	0.058	30.95	1.81		0.099	0.04-0.15	0.049	28.77	3.24***		0.05	0.014-0.093	0.021	30.67	6.03***		0.034	0.0084-0.068	0.013	26.51	11.26***		0.085	0.063-0.126	0.057	37.09	1.57		0.023	0.0032-0.039	0.0129	37.68	6.62***		0.011	0.0-0.0282	0.0175	95.52	4.77*		0.0132
Proximal angle micro (Degrees)		255.69	237.15-277.15	35.78	8.01	1.14		253.64	181.75-285.75	33.91	7.92	3.42***		234.49	193.73-267.4	22.34	6.68	4.30***		225.94	173.30-266.48	29.88	9.24	4.21***		268.39	247.97-284.68	36.35	7.57	1.42		216.02	166.60-248.35	48.72	14.98	2.70*		175.26	130.88-219.88	19.92	7.11	34.17***		175.85
Proximal angle macro (Degrees)		247.14	221.93-268.50	28.576	6.62	2.94*		237.54	158.0-295.15	29.44	7.34	5.01***		196.02	141.65-229.80	23.55	8.42	5.53***		176.55	131.00-219.38	14.24	5.63	14.52***		236.37	217.33-267.80	43.32	10.25	1.8		148.67	113.75-177.98	50.48	22.56	2.15		124.88	75.57-147.75	2.262	13.28	16.03***		143.55
Proximal indentation area		0.24	0.134-0.33	0.209	49.99	1.05		0.19	0.05-0.32	0.115	35.45	2.71***		0.084	0.03-0.195	0.05	44.14	4.53***		0.056	0.015-0.12	0.03	38.44	6.09***		0.168	0.108-0.284	0.11	35.83	2.46		0.058	0.0059-0.121	0.0436	50.14	4.84**		0.022	0.0-0.06	0.033	94.38	6.62***		0.0124
Distal Fruit End Shape:
Distal angle micro (Degrees)		174.14	91.28-217.30	75.874	24.94	2		175.89	0.50-203.37	46.2	15.56	2.70***		166.41	123.38-190.43	33.02	13.91	1.12		159.58	91.48-213.1	29.05	12.71	3.55***		168.61	128.60-230.73	66.31	21.99	2.60*		105.12	69.73-168.85	19.86	12.55	23.09***		165.16	158.20-175.15	9.73	3.68	5.81*		158.98
Distal angle macro (Degrees)		172.13	162.82-189.05	26.22	8.72	0.6		168.17	149.85-182.55	14.09	4.96	1.94**		155.19	132.45-170.87	13.26	5.99	2.45***		140.24	103.0-159.1	12.42	6.19	8.35***		132.87	99.27-166.83	58.03	24.43	0.97		105.48	70.53-146.88	18.98	11.95	15.46***		142.49	127.08-158.73	9.16	4.02	24.98***		140.08
Distal indentation area		0.034	0.0001-0.129	0.076	125.8	1.64		0.02	0.0-0.079	0.055	213.39	1.13		0.0018	0.0-0.025	0.01	420.19	1.32		0.0007	0.0-0.0083	0.0053	519.68	1.1		0.0068	0.0-0.029	0.0291	237.83	1.09		0.00097	0.0-0.0029	0.0016	110.18	3.88**		0.00039	0.0-0.0016	0.0025	400	1		0
Distal end protrusion		0.012	0.00038-0.032	0.031	151.72	1.05		0.013	0.0-0.042	0.039	178.59	0.86		0.0028	0.0-0.028	0.01	332.02	1.79**		0.0089	0.0-0.227	0.027	208.95	17.95***		0.0127	0.0-0.11	0.0697	306.6	1.57		0.104	0.0-0.272	0.1907	122.01	3.06*		0.00058	0.0-0.0023	0.0037	400	1		0
Asymmetry:
Obovoid		0.019	0.0-0.069	0.083	247.97	0.69		0.02	0.0-0.12	0.067	192.37	1.84*		0.0094	0.0-0.068	0.045	335.21	1.27		0.0083	0.0-0.086	0.043	363.96	1.46		0.012	0.0-0.043	0.0671	314.98	0.7		0.019	0.0-0.118	0.041	135.63	9.41***		0.195	0.112-0.359	0.067	21.6	28.93***		0.139
Ovoid		0.131	0.069-0.162	0.123	53.57	0.78		0.134	0.0-0.26	0.11	48.25	2.32**		0.146	0.06-0.236	0.072	34.87	2.50***		0.155	0.043-0.258	0.077	34.69	3.27***		0.168	0.102-0.244	0.151	50.27	0.92		0.171	0.0-0.35	0.109	42.21	9.18***		0.0058	0.0-0.023	0.0372	400	1		0
V.Asymmetry		0.23	0.13-0.31	0.25	63.76	0.7		0.14	0.02-0.39	0.13	53.02	2.79***		0.068	0.012-0.142	0.047	48.53	4.91***		0.063	0.0-0.49	0.024	47.23	3.63***		0.185	0.113-0.398	0.15	45.4	1.86		0.129	0.031-0.287	0.096	49.36	4.72**		0.067	0.0499-0.0889	0.069	65.2	0.6		0.0299
H.Asymmetry.Ob		0.043	0.0-0.128	0.19	258.91	0.6		0.042	0.0-0.23	0.146	205.51	1.76*		0.0077	0.0-0.093	0.04	371.32	1.54*		0.0044	0.022-0.16	0.043	384.85	1.66*		0.03	0.0-0.171	0.163	303.48	0.94		0.011	0.0-0.044	0.048	280.84	1.57		0.191	0.0677-0.0405	0.079	25.82	41.51***		0.0425
H.Asymmetry.Ov		0.24	0.07-0.402	0.219	52	2.33		0.169	0.0-0.39	0.16	57.05	2.75***		0.129	0.029-0.353	0.091	49.51	6.40***		0.139	0.031-0.289	0.084	41.84	5.34***		0.355	0.118-0.742	0.364	57.32	2.47		0.359	0.0-0.871	0.197	36.42	15.07***		0.0116	0.0-0.046	0.0742	400	1		0
Width widest pos		0.46	0.44-0.498	0.052	6.43	1.05		0.456	0.39-0.52	0.06	7.11	1.92**		0.459	0.412-0.513	0.049	7.46	2.12***		0.46	0.387-0.539	0.06	9.4	2.65***		0.437	0.401-0.481	0.092	11.76	0.79		0.453	0.326-0.60	0.087	12.83	7.12***		0.565	0.516-0.669	0.057	6.264	16***		0.538
Internal Eccentricity:
Eccentricity		0.64	0.61-0.69	0.091	8.11	0.64		0.67	0.53-0.75	0.06	5.53	3.91***		0.74	0.705-0.782	0.024	2.25	6.58***		0.76	0.714-0.793	0.018	1.65	8.26***		0.69	0.604-0.744	0.0957	7.65	1.98		0.764	0.739-0.781	0.028	2.437	1.66		0.787	0.767-0.0796	0.0254	2.01	3.11		0.792
Proximal eccentricity		0.89	0.88-0.89	0.0062	0.4	0.98		0.89	0.89-0.89	0.003	0.22	1.25		0.889	0.886-0.893	0.003	0.21	1.02		0.89	0.887-0.892	0.0023	0.179	1.61*		0.889	0.881-0.890	0.0056	0.355	2.71*		0.888	0.874-0.891	0.0035	0.259	19.36***		0.889	0.889-0.889	0.0028	0.196	0.16		0.889
Distal eccentricity		0.89	0.886-0.889	0.0026	0.17	1.75		0.89	0.88-0.89	0.0032	0.22	0.84		0.887	0.882-0.889	0.0025	0.2	1.98***		0.89	0.883-0.896	0.005	0.4	1.13		0.888	0.887-0.888	0.0029	0.184	0.5		0.889	0.882-0.906	0.01	0.762	3.72**		0.888	0.887-0.888	0.0018	0.129	1		0.888
Fruit shape index internal		0.59	0.504-0.734	0.184	17.75	1.32		0.634	0.44-0.83	0.124	11.59	3.85***		0.851	0.72-1.02	0.093	7.67	4.57***		1.11	0.81-1.61	0.118	7.43	14.62***		0.893	0.533-1.187	0.324	20.28	3.21*		1.538	1.101-2.09	0.232	10.01	18.04***		1.39	1.055-1.978	0.2121	9.55	40.24***		1.337
Eccentricity area index		0.49	0.47-0.52	0.064	7.37	0.68		0.48	0.42-0.57	0.045	5.49	3.81***		0.428	0.39-0.46	0.023	3.76	4.44***		0.42	0.37-0.45	0.021	3.5	6.37***		0.441	0.398-0.518	0.0895	11.34	1.73		0.389	0.343-0.446	0.0375	6.392	4.77**		0.382	0.369-0.389	0.031	5.04	0.81		0.391
Average Color Values:
Average Red		143.72	122.81-178.29	9.54	3.8	28.27***		135.69	89.03-158.58	13.05	5.69	11.63***		130.72	74.99-179.31	9.08	4.87	30.50***		132.84	104.28-162.96	6.86	3.6	37.07***		136.99	123.52-146.69	14.83	6.06	1.9		135.18	108.58-146.75	8.287	4.07	17.60***		118.49	108.81-137.06	15.05	7.94	8.0**		130.33
Average Green		83.51	60.85-172.38	12.98	8.9	86.66***		78.86	57.12-129.23	14.68	11.03	8.70***		74.53	51.49-130.96	8.48	7.98	37.07***		72.85	56.13-108.4	7.48	7.17	18.48***		66.95	59.43-74.80	11.97	9.99	1.66		88.12	73.86-123.08	5.658	4.27	119.16***		84.02	63.58-123.51	11.02	8.2	61.10***		65.38
Average Blue		58.69	45.10-100.37	12.32	12.02	21.95***		59.05	39.15-85	10.51	10.55	6.36***		50.7	35.62-75.86	5.85	8.09	14.49***		53.08	37.57-66.65	5.31	6.99	10.68***		52.81	44.197-59.52	10.21	10.82	2.4		62.52	43.09-74.53	5.142	5.46	32.42***		55.82	46.42-63.09	7.148	8.01	9.86***		52.19
Average Luminosity		95.27	84.67-131.45	9.59	5.76	27.04***		91.81	69.29-110.35	10.15	6.55	6.89***		85.39	53.26-112.59	6.64	5.45	18.98***		87.47	69.49-100.52	4.92	3.93	24.02***		89.29	81.69-95.26	11.38	7.13	1.22		93.04	79.09-101.07	5.54	3.96	19.66***		82.08	73.091-94.209	9.826	7.48	8.42**		85.85
Average L Value		45.25	37.38-74.43	4.72	5.98	70.22***		42.76	32.86-58.76	5.49	7.6	6.56***		40.66	25.24-62.31	3.49	6.03	27.17***		40.51	31.52-49.09	2.67	4.59	21.41***		39.82	36.58-42.83	5.28	7.42	1.15		45.15	38.37-55.65	2.399	3.53	62.94***		41.41	34.19-55.29	4.92	7.43	37.54***		38.165	NA	NA	NA	NA
Average a Value		24.41	(-10.9) to 34.41	4.84	11.36	104.56***		23.56	(-11.7) to 35.26	6.13	15.43	29.81***		23.17	(-6.52) to 38.85	3.15	9.52	103.64***		25.52	(-2.55) to 38.2	3.89	10.63	38.94***		31.09	26.98-35.66	3.13	5.64	11.34***		17.81	(-1.08) to 30.08	3.577	13.34	115.46***		11.89	(-4.33) to 20.36	5.95	31.29	38.25***		29.17
Average b Value		30.57	23.19-45.83	3.45	6.47	45.16***		26.28	18.29-38.11	3.43	7.74	9.66***		28.79	13.58-53.47	2.31	5.6	63.19***		27.03	17.51-41.66	2.06	5.33	47.96***		26.48	23.02-30.82	2.49	5.27	12.43***		27.18	18.62-34.50	2.165	5.29	66.80***		25.81	19.21-41.09	3.149	7.63	108.25***		24.02
Average Hue		51.74	36.51-103.42	7.71	8.53	86.48***		50.42	35.18-113.16	7.25	8.52	62.71***		52.66	38.26-105.93	4.52	6.02	117.33***		47.42	37.54-94.31	4.17	6.15	68.91***		40.44	38.83-41.57	2.78	3.85	0.99		58.13	38.99-91.82	5.071	5.79	165.37***		62.61	46.86-95.89	9.78	9.765	56.50***		39.47
Average Chroma		42.26	29.04-47.12	4.69	6.36	9.26***		36.88	23.52-48.61	5.57	8.95	7.34***		38.51	17.06-54.67	2.91	5.29	51.97***		37.95	24.65-50.81	3.65	6.72	24.31***		40.86	35.49-47.13	3.46	4.74	15.42***		34.74	21.96-41.12	3.425	6.55	25.51***		30.79	22.80-41.36	5.79	11.76	18.21***		37.79
Lattitudinal Section:
Lobedness Degree		2.13	1.25-3.15	1.81	45.22	1.51		1.72	0.60-3.73	1.54	51.25	1.65*		1.16	0.56-2.51	0.68	40.23	2.64***		1.21	0.67-3.33	0.63	36.1	4.74***		2.27	1.506-2.88	2.535	44.42	0.6		1.42	0.64-2.19	0.691	30.29	7.35***		1.023	0.622-1.582	0.41	25.08	10.19**		1.119
Pericarp Area		0.72	0.65-0.80	0.08	5.99	2.87*		0.69	0.55-0.81	0.05	3.84	12.76***		0.59	0.54-0.75	0.039	4.55	8.40***		0.57	0.52-0.71	0.026	3.17	15.22***		0.69	0.64-0.77	0.0876	5.05	4.71*		0.605	0.565-0.658	0.031	3.19	12.69***		0.583	0.545-0.659	0.024	2.55	48.88***		0.556
Pericarp Thickness		0.15	0.107-0.194	0.05	17.25	2.85*		0.17	0.10-0.25	0.03	9.77	11.97***		0.23	0.14-0.26	0.025	7.54	8.40***		0.25	0.16-0.28	0.017	4.64	16.41***		0.169	0.121-0.196	0.054	12.78	3.93*		0.22	0.187-0.245	0.019	5.48	12.66***		0.235	0.187-0.259	0.017	4.38	41.03***		0.251
[truncated: 5 more columns]
