# Supplementary material for: Tomato Phenotypic Diversity Determined by Combined Approaches of Conventional and High-Throughput Tomato Analyzer Phenotyping
Source: Plants (Basel). 2020 Feb 5;9(2):197. doi: 10.3390/plants9020197 (PMC7076427; doi:10.3390/plants9020197)
Supplement: Supplementary file 1 [file plants-09-00197-s001.zip › Supplementary Information/Tables/Table S3 (TA HCA Accession Grouping).xlsx]

## Sheet: Table S4
Table S4. Cluster analysis class-wise accession description based on fruit shape, size, and color
Class	1			2			3			4		5			6			7			8			9			10
Accession Name		1341			874			24_13			799		Berdskiy krupniy			Chudo zemli			BG Fantazia			2065			2123			Reyse
		2069			631			24_a			605		937			1300			Aleno sartse			Rozovo sartse			Spektar			1090
		Gigant Zibenbyurgan			Brendywene			Zhalty			Pautalia		Venera			1945_18			1422		Accession Count = 2	1			Bononia			900
		2066			Neves			Prachka			Bela		Kapri			Belmonte		Accession Count =3	1		Fruit shape and size:	Heart-shape with very big fruits			Trapezitsa			Izk Alia
		Rozov blian			1179_17			Budai tporpe			398		Zhaklin		Accession Count = 4	1		Fruit shape and size:	Populated with flattened, h slightly flattened, and heart-shape fruits of very big fruit size						Solaris			1923
					1962_18			Auriga			Tigerela		Neven		Fruit shape and size:	Slightly flattened shape with big and very big fruit size									Topaz			894750235
	Accession Count = 5	1			Abakanski rozov			2031_18			UC-82A		927												Marianas piys			Elitsa
	Fruit shape and size:	Largely flattened shape accessions withb big-very big fruits			2013_18			Polsko yaitse			Pl. karotina		Parpal rashan												Momotaro			1621-2
					800			2055_18			Merkuriy		Citrina												Opalka			1620
					Pudovik			Oranzheva chushka			Stela		895												Favorit 1			1619-2
					462			Thai pink egg			Reyho		1527												White beef stak			83602029
					Milyana			Marizol purpal			Praleska		1941												2009_18			2061
					De barao gigant			Braun berry			1194-1		2276												Brendywine-zhalt			894970110
					Zhalto bivosko sartse			1194-2			Ruska rayska yabalka		Karobeta												1364_17			Sangold
					Carbon			1709-1			1227_06		Yana												845_06			Sevastopol
					Korol gigant		Accession Count = 15	1			Zlatista		Marti												928_17			Brendywine-chereshki
					Livanski planini		Fruit shape and size:	Populated with slightly flattened shape with mostly small fruit size		Accession Count =16	1		Nastenka											Accession Count = 16	1			Marizol magic
					Mecha lapa					Fruit shape and size:	Dominated by round and high rounded fruit shape with mostly medium fruit size		Eva purpel ball											Fruit shape and size:	Populated mostly with rounded, flattened, and slightly flattened fruits shape of big fruit size			1206-1
					Moya semya								Yaponski tryufel															2280
					1164_17								Zloty															2281
					Sartseto na Galiver								Zloty ozarovski															1206-2
					Yasenchki yabuchar								896															1206-3
					Gigant na Novikov								2124															Prinsip borgese
					Favorit 2								Cheren prints															Rozovi udalzheni
					1947								Polyarnik															1207_06
					Peron								Yaponsko cherno															1231_06
					Oaksakansko bizhu								2277															1236_06
					2279								2054_18															907_17
				Accession Count = 28	1								Cheroke chocolete															921_17
				Fruit shape and size:	Populated with slightly flattened shape with mostly big fruit size								1218_06															924_17
												Accession Count = 30	1														Accession Count = 30	1
												Fruit shape and size:	Dominated by high rounded and rounde fruits with mostly medium size fruits														Fruit shape and size:	Mainly rounded and high rounded fruit type with only small and very small fruits

## Sheet: Classwise fruit shape and size
	Class	Accession	Population type	Country of origin	Fruit color	Fruit shape	Fruit size		Crieteria	Accessions/varietal group
	1
		1341	Local form	Bulgaria	Red	Rounded	Big		Rounded	1
		2069	Local form	Bulgaria	Pink	Slightly flattened	Very big		Slightly flattened	1
		Gigant Zibenbyurgan	Local form	Romania	Red	Heart-shaped	Big		Flattened	2
		2066	Local form	Bulgaria	Yellow	Flattened	Very big		Heart shape	1
		Rozov blian	Local variety	Bulgaria	Pink	Flattened	Very big		Type:	Big-Very big fruits with largely flattened shape
	Accession Count = 5	1
									Red	2
									Pink	2
									Yellow	1
									Type:	Dominated by Red and Pink colored fruits
	2
		874	Local form	Bulgaria	Orange	Rounded	Big		Rounded	5
		631	Breeding line	Bulgaria	Red	Rounded	Big		High rounded	1
		Brendywene	Introduced variety	USA	Pink	Slightly flattened	Big		Slightly flattened	14
		Neves	Local form	Russia	Red	Slightly flattened	Very big		Flattened	3
		1179_17	Local form	Bulgaria	Pink	Flattened	Very big		Heart-Shape	3
		1962_18	Breeding line	Bulgaria	Pink	Flattened	Very big		Cylindrical	2
		Abakanski rozov	Introduced variety	Russia	Pink	Heart-shaped	Big		Type:	Populated with slightly flattened shape with mostly big fruit size
		2013_18	Breeding line	Bulgaria	Pink	Slightly flattened	Big
		800	Local form	Bulgaria	Pink	Flattened	Very big		Red	11
		Pudovik	Introduced variety	Russa	Pink	Heart-shaped	Big		Pink	14
		462	Breeding line	Bulgaria	Red	Rounded	Big		Orange	1
		Milyana	Local variety	Bulgaria	Red	Rounded	Big		Orange-Red	1
		De barao gigant	Introduced variety	Russia	Red	Cylindrical	Medium		Yellow-orange	1
		Zhalto bivosko sartse	Local form	Bulgaria	Yellow-orange	High rounded	Big		Pink-brown	1
		Carbon	Introduced variety	USA	Pink-brown	Slightly flattened	Big		Type:	Dominated by Pink and Red colored fruits
		Korol gigant	Introduced variety	Russia	Red	Slightly flattened	Big
		Livanski planini	Local form	Lebanon	Pink	Slightly flattened	Very big
		Mecha lapa	Introduced variety	Russia	Pink	Slightly flattened	Very big
		Moya semya	Introduced variety	Russia	Pink	Slightly flattened	Big
		1164_17	Local form	Bulgaria	Pink	Slightly flattened	Big
		Sartseto na Galiver	Introduced variety	Russia	Red	Heart-shaped	Big
		Yasenchki yabuchar	Introduced variety	Serbia	Red	Slightly flattened	Big
		Gigant na Novikov	Introduced variety	Russia	Pink	Slightly flattened	Big
		Favorit 2	Introduced variety	Poland	Pink	Slightly flattened	Big
		1947	Breeding line	Bulgaria	Red	Slightly flattened	Big
		Peron	Introduced variety	Argentina	Red	Rounded	Medium
		Oaksakansko bizhu	Introduced variety	Mexico	Pink	Slightly flattened	Medium
		2279	Breeding line	Bulgaria	Red	Cylindrical	Medium
	Accession Count = 28
	18	1
	3
		24_13	Local variety	Bulgaria	Red	Slightly flattened	Small		Rounded	6
		24_a	Local variety	Bulgaria	Red	High rounded	Small		High rounded	2
		Zhalty	Local forme	Bulgaria	Yellow	Rounded	Medium		Slightly flattened	3
		Prachka	Introduced variety	USA	Red	Slightly flattened	Small		Flattened	0
		Budai tporpe	Introduced variety	Hungary	Red	Rounded	Small		Heart-Shape	0
		Auriga	Introduced variety	Russia	Orange	Rounded	Medium		Cylindrical	2
		2031_18	Breeding line	Bulgaria	Orange	Slightly flattened	Medium		Pyriform	3
		Polsko yaitse	Introduced variety	Poland	Red	Rounded	Small		Type:	Populated with rounded shape with mostly small fruit size
		2055_18	Breeding line	Bulgaria	Orange	Rounded	Medium
		Oranzheva chushka	Introduced variety	China	Orange	Cylindrical	Small		Red	8
		Thai pink egg	Introduced variety	Thailand	Pink	Cylindrical	Small		Pink	1
		Marizol purpal	Introduced variety	Germany	Red	High rounded	Small		Yellow	1
		Braun berry	Introduced variety	Netherlands	Brown	Pyriform	Small		Orange	4
		1194-2	Breeding line	Bulgaria	Red	Pyriform	Small		Brown	1
		1709-1	Breeding line	Bulgaria	Red	Rounded	Small		Type:	Dominated by Red and Orange colored fruits
	Accession Count = 15	1
	4
		799	Local variety	Bulgaria	Brown	High rounded	Medium		Rounded	8
		605	Breeding line	Bulgaria	Red	Rounded	Medium		High rounded	4
		Pautalia	Local variety	Bulgaria	Red	High rounded	Medium		Slightly flattened	2
		Bela	Local variety	Bulgaria	Red	High rounded	Medium		Cylindrical	1
		398	Breeding line	Bulgaria	Red	Roma	Medium		Roma	1
		Tigerela	Introduced variety	UK	Red with orange lines	Rounded	Medium		Type:	Dominated by round and high rounded fruit shape with mostly medium fruit size
		UC-82A	Introduced variety	USA	Red	High rounded	Medium			0
		Pl. karotina	Local variety	Bulgaria	Pink	Rounded	Medium
		Merkuriy	Local variety	Bulgaria	Red	Rounded	Big
		Stela	Local variety	Bulgaria	Red	Rounded	Big
		Reyho	Introduced variety	Japan	Pink	Slightly flattened	Medium		Red	8
		Praleska	Introduced variety	Belarus	Red	Rounded	Medium		Pink	3
		1194-1	Breeding line	Bulgaria	Orange	Rounded	Medium		Yellow	1
		Ruska rayska yabalka	Introduced variety	Russia	Orange	Slightly flattened	Medium		Orange	2
		1227_06	Introduced variety	China	Pink	Rounded	Medium		Brown	1
		Zlatista	Local variety	Bulgaria	Yellow	Cylindrical	Medium		Red with orange strips	1
	Accession Count =16	1							Type:	Dominated by Red, orange and pink colored fruits
	5
		Berdskiy krupniy	Local form	Russia	Red	Slightly flattened	Big		Rounded	8
		937	Breeding line	Bulgaria	Pink	High rounded	Medium		High rounded	13
		Venera	Local variety	Bulgaria	Red	High rounded	Medium		Slightly flattened	4
		Kapri	Local variety	Bulgaria	Red	High rounded	Medium		Flattened	1
		Zhaklin	Local variety	Bulgaria	Red	High rounded	Medium		Cylindrical	3
		Neven	Local variety	Bulgaria	Orange	High rounded	Medium		Pyriform	1
		927	Breeding line	Bulgaria	Red	High rounded	Medium		Type:	Dominated by high rounded and rounded fruits with mostly medium size fruits
		Parpal rashan	Introduced variety	Ukraine	Brown	Cylindrical	Medium			0
		Citrina	Introduced variety	Russia	Orange-yellow	Cylindrical	Medium		Red	12
		895	Breeding line	Bulgaria	Orange-red	High rounded	Small		Pink	5
		1527	Breeding line	Bulgaria	Pink	High rounded	Medium		Orange	4
		1941	Breeding line	Bulgaria	Red	High rounded	Medium		Brown	4
		2276	Breeding line	Bulgaria	Pink	High rounded	Medium		Orange-Yellow	1
		Karobeta	Local variety	Bulgaria	Orange	Rounded	Medium		Brown-Red	1
		Yana	Local variety	Bulgaria	Red	Rounded	Big		Orange-Red	1
		Marti	Local variety	Bulgaria	Red	Rounded	Big		Type:	Dominated by Red colored fruits
		Nastenka	Introduced variety	Russia	Pink	High rounded	Medium
		Eva purpel ball	Introduced variety	Germany	Pink	Rounded	Big
		Yaponski tryufel	Introduced variety	Russia	Brown	Pyriform	Medium
		Zloty	Introduced variety	Poland	Orange	Rounded	Medium
		Zloty ozarovski	Introduced variety	Poland	Yellow	Rounded	Medium
		896	Breeding line	Bulgaria	Red	Slightly flattened	Medium
		2124	Breeding line	Bulgaria	Red	Rounded	Medium
		Cheren prints	Introduced variety	Russia	Brown	High rounded	Medium
		Polyarnik	Introduced variety	Russia	Red	High rounded	Medium
		Yaponsko cherno	Introduced variety	Russia	Brown-red	Slightly flattened	Medium
		2277	Breeding line	Bulgaria	Yellow	Rounded	Medium
		2054_18	Breeding line	Bulgaria	Red	Cylindrical	Medium
		Cheroke chocolete	Introduced variety	USA	Brown	Flattened	Medium
		1218_06	Introduced variety	China	Orange	Slightly flattened	Medium
	Accession Count = 30	1
	6
		Chudo zemli	Introduced variety	Russia	Pink	Slightly flattened	Big		Slightly flattened	4
		1300	Local form	Bulgaria	Red	Slightly flattened	Very big		Type:	Slightly flattened shape with big and very big fruit size
		1945_18	Local form	Bulgaria	Pink	Slightly flattened	Very big
		Belmonte	Introduced variety	Italy	Pink	Slightly flattened	Big		Red	1
	Accession Count = 4	1							Pink	3
									Type:	Dominated by Pink colored fruits
	7
		BG Fantazia	Local variety	Bulgaria	Red	Flattened	Very big		Flattened	1
		Aleno sartse	Local variety	Bulgaria	Red	Heart-shaped	Very big		Hart-shape	1
		1422	Local form	Bulgaria	Pink	Slightly flattened	Very big		Slightly flattened	1
	Accession Count =3	1							Type:	Populated with flattened, slightly flattened, and heart-shape fruits of very big fruit size
									Red	2
									Pink	1
									Type:	Dominated by Red colored fruits
	8
		2065	Local form	Bulgaria	Red	Heart-shaped	Very big		Hart-shape	2
		Rozovo sartse	Local variety	Bulgaria	Pink	Heart-shaped	Very big		Type:	Heart-shape with very big fruits
	Accession Count = 2	1
									Red	1
									Pink	1
									Type:	Each accession of Red and Pink colored fruits
	9
		2123	Breeding line	Bulgaria	Orange-red	High rounded	Medium		Rounded	6
		Spektar	Local variety	Bulgaria	Red	Rounded	Big		High rounded	1
		Bononia	Local variety	Bulgaria	Red	Rounded	Big		Slightly flattened	4
		Trapezitsa	Local variety	Bulgaria	Red	Rounded	Big		Flattened	2
		Solaris	Local variety	Bulgaria	Red	Rounded	Big		Heart-Shape	2
		Topaz	Local variety	Bulgaria	Red	Rounded	Big		Other	1
		Marianas piys	Introduced variety	Czech Republic	Pink	Slightly flattened	Very big		Type:	Populated mostly with rounded, flattened, and slightly flattened fruits shape of big fruit size
		Momotaro	Introduced variety	Japan	Pink	Slightly flattened	Medium
		Opalka	Introduced variety	Poland	Red	Pepper type	Medium		Red	8
		Favorit 1	Introduced variety	Poland	Pink	Heart-shaped	Big		Pink	3
		White beef stak	Introduced variety	USA	Yellow	Slightly flattened	Big		Yellow	1
		2009_18	Breeding line	Bulgaria	Yellow-brown	Slightly flattened	Medium		Orange	2
		Brendywine-zhalt	Introduced variety	USA	Orange	Flattened	Big		Orange-Red	1
		1364_17	Local form	Bulgaria	Red	Flattened	Big		Yellow-brown	1
		845_06	Local form	Bulgaria	Red	Heart-shaped	Big		Type:	Each accession of Red and Pink colored fruits
		928_17	Breeding line	Bulgaria	Orange	Rounded	Big
	Accession Count = 16	1
	10
		Reyse	Introduced variety	Guatemala	Red	Garlic	Small		Rounded	14
		1090	Breeding line	Bulgaria	Yellow	High rounded	Small		High rounded	12
		900	Breeding line	Bulgaria	Brown	Rounded	Small		Slightly flattened	1
		Izk Alia	Local variety	Bulgaria	Red	High rounded	Small		Pyriform	1
		1923	Breeding line	Bulgaria	Red	High rounded	Small		Ellipsoid	1
		894750235	Wild	????	Green	Rounded	Very small		Other	1
		Elitsa	Breeding line	Bulgaria	Red	High rounded	Very small		Type:	Mainly rounded and high rounded fruit type with only small and very small fruits
		1621-2	Breeding line	Bulgaria	Red	Rounded	Very small
		1620	Breeding line	Bulgaria	Red	Rounded	Very small		Red	15
		1619-2	Breeding line	Bulgaria	Orange	Rounded	Very small		Pink	2
		83602029	Breeding line	?????	Red	Rounded	Small		Yellow	3
		2061	Breeding line	Bulgaria	Yellow	Pyriform	Small		Orange	4
		894970110	Wild	????	Green	Slightly flattened	Very small		Brown	2
		Sangold	Introduced variety	UK	Orange	Rounded	Very small		Orange-Red	1
		Sevastopol	Introduced variety	Russia	Red	Rounded	Small		Yellow-orange	1
		Brendywine-chereshki	Introduced variety	USA	Red	Rounded	Small		Pink-orange	1
		Marizol magic	Introduced variety	USA	Pink-orange	Rounded	Very small		Type:	Each accession of Red and Pink colored fruits
		1206-1	Breeding line	Bulgaria	Red	Rounded	Very small
		2280	Breeding line	Bulgaria	Orange	Rounded	Very small
		2281	Breeding line	Bulgaria	Red	High rounded	Small
		1206-2	Breeding line	Bulgaria	Orange	High rounded	Very small
		1206-3	Breeding line	Bulgaria	Brown	High rounded	Very small
		Prinsip borgese	Introduced variety	Italy	Red	High rounded	Very small
		Rozovi udalzheni	Introduced variety	China	Pink	High rounded	Small
		1207_06	Introduced variety	China	Yellow-orange	High rounded	Very small
		1231_06	Introduced variety	China	Red	Ellipsoid	Very small
		1236_06	Introduced variety	China	Red	Rounded	Very small
		907_17	Breeding line	Bulgaria	Pink	High rounded	Very small
		921_17	Breeding line	Bulgaria	Yellow	Rounded	Small
		924_17	Breeding line	Bulgaria	Red	High rounded	Very small
	Accession Count = 30	1
