# Supplementary material for: Tomato Phenotypic Diversity Determined by Combined Approaches of Conventional and High-Throughput Tomato Analyzer Phenotyping
Source: Plants (Basel). 2020 Feb 5;9(2):197. doi: 10.3390/plants9020197 (PMC7076427; doi:10.3390/plants9020197)
Supplement: Supplementary file 1 [file plants-09-00197-s001.zip › Supplementary Information/Tables/Table S4 (CD Correlation Matrix).xlsx]

## Sheet: S5 Table
Table S5. Correlation matrix of conventional descriptors (CD), upper triangle represents p-values whereas lower triangle represents correlation (R2) between CD
	PGH	LT	IT	SP	FS	IFC	PJP	MFC	PGS	IGS	FF	FSiz	PSS	BES	RCE	RFC	TS	NoL	PUF	VT	FSV	FSet	FE	ME	FYP
PGH		0.3139	<.0001	0.3785	0.7991	0.0534	0.0011	0.3659	0.0004	0.0014	0.0011	0.9495	0.0264	0.5976	0.9474	0.4359	0.5869	0.21	0.1679	0.7173	0.4996	0.0486	0.1396	0.1891	0.5345
LT	0.0833		0.1176	<.0001	0.0946	0.4749	0.5135	0.1858	0.4716	0.2532	0.7348	0.4707	0.1044	0.143	0.1766	0.1142	0.1685	0.4617	0.1249	0.5518	0.4123	0.7249	0.4851	0.5163	0.3471
IT	0.325	-0.1292		0.58	0.002	0.3507	0.092	0.007	0.0386	0.0719	0.0002	0.0001	<.0001	0.1242	0.1865	<.0001	0.0015	<.0001	0.6115	0.3549	0.2817	0.0295	0.3366	0.372	0.3952
SP	-0.0729	0.3615	0.0459		0.3523	0.7612	0.0135	0.0096	0.0572	0.0943	0.5162	0.0249	0.2788	0.5343	0.3566	0.4145	0.3726	0.158	0.5151	0.0462	0.0838	0.2558	0.9748	0.9481	0.0737
FS	0.0211	0.1379	-0.2523	-0.077		0.4188	0.6875	0.6665	0.7333	0.777	<.0001	<.0001	<.0001	<.0001	0.0016	0.0048	0.0114	<.0001	0.1267	0.0794	0.0317	0.0004	0.9366	0.8997	0.9995
IFC	0.1591	-0.0592	0.0773	0.0252	-0.067		0.4811	0.0733	0.1548	0.0409	0.7288	0.6791	0.7151	0.7798	0.9209	0.1364	0.1139	0.5205	0.2304	0.9636	0.6422	0.5848	0.0391	0.2506	0.2061
PJP	0.2662	-0.0541	0.139	-0.2027	-0.0333	0.0584		0.5217	<.0001	<.0001	0.0288	0.3842	0.1724	0.0396	0.0516	0.5867	0.0035	0.6518	0.2261	0.2043	0.1478	0.1536	0.4585	0.7546	0.9267
MFC	0.0748	-0.1094	0.2208	-0.2121	-0.0357	-0.1476	0.0531		0.0402	0.0024	0.09	0.0171	0.0089	0.2834	0.9356	<.0001	0.2528	0.0463	0.5733	0.0158	0.0464	0.2125	0.2671	0.1286	0.0662
PGS	0.2888	-0.0596	0.1703	-0.1567	-0.0282	0.1175	0.5126	0.1688		<.0001	0.0011	0.9442	0.0006	0.1147	0.7154	0.9218	0.0019	0.1881	0.7793	0.5933	0.9625	0.6617	0.8463	0.8816	0.8509
IGS	0.2605	-0.0945	0.1484	-0.138	-0.0235	0.1683	0.4958	0.2476	0.881		0.002	0.6682	0.0023	0.0604	0.8824	0.9683	0.0132	0.3055	0.9591	0.7179	0.6738	0.4109	0.3554	0.5158	0.4148
FF	0.2655	0.0281	0.306	-0.0538	-0.3197	-0.0287	0.1798	0.1399	0.266	0.252		<.0001	<.0001	0.9969	<.0001	0.0003	<.0001	<.0001	<.0001	<.0001	<.0001	<.0001	0.0356	0.0218	0.0935
FSiz	0.0052	-0.0597	0.3099	-0.1844	-0.3884	0.0343	-0.072	0.1957	-0.0058	0.0355	0.6257		<.0001	0.8554	<.0001	0.0002	<.0001	<.0001	<.0001	<.0001	<.0001	<.0001	0.0203	0.0138	<.0001
PSS	0.1826	-0.134	0.5076	-0.0896	-0.5325	0.0303	0.1128	0.2144	0.28	0.2486	0.647	0.6539		0.0445	<.0001	<.0001	<.0001	<.0001	0.0125	<.0001	<.0001	<.0001	0.1565	0.0949	0.4157
BES	-0.0437	0.121	-0.1269	-0.0515	0.4616	0.0232	-0.1693	-0.0888	-0.1302	-0.1548	-0.0003	0.0151	-0.1655		0.1339	0.124	0.9431	0.0932	0.0003	0.0499	0.3765	0.4055	0.1314	0.0928	0.7696
RCE	0.0055	0.1117	0.1092	-0.0763	-0.2577	-0.0082	-0.1603	0.0067	-0.0302	-0.0123	0.6061	0.6244	0.4268	0.1238		0.589	<.0001	<.0001	<.0001	<.0001	<.0001	<.0001	0.0171	0.0082	0.0864
RFC	-0.0645	0.1304	-0.3619	-0.0676	0.2306	0.123	-0.045	-0.413	-0.0081	-0.0033	-0.2942	-0.3005	-0.3467	0.127	-0.0448		0.0122	0.001	0.8859	0.0766	0.0297	0.0159	0.6585	0.7612	0.0055
TS	0.045	-0.1138	0.2595	-0.0738	-0.2076	-0.1305	0.2389	0.0946	0.2538	0.2033	0.6051	0.521	0.5365	0.0059	0.3858	-0.2055		<.0001	<.0001	<.0001	<.0001	<.0001	0.1522	0.0997	0.5382
NoL	0.1036	-0.061	0.4504	-0.1166	-0.5307	0.0532	0.0374	0.164	0.1088	0.0848	0.5829	0.8139	0.775	-0.1385	0.5264	-0.2683	0.4888		0.0113	<.0001	<.0001	<.0001	0.3877	0.2468	0.2788
PUF	0.1139	0.1267	0.0421	-0.0539	0.1261	0.0992	-0.1001	-0.0467	-0.0232	0.0043	0.4385	0.3568	0.2048	0.2911	0.3981	-0.0119	0.3816	0.2077		<.0001	0.0001	<.0001	0.0022	0.001	0.9437
VT	0.03	0.0493	-0.0766	0.1641	0.1447	0.0038	0.105	-0.198	0.0442	-0.0299	-0.4556	-0.6531	-0.4463	-0.1615	-0.4027	0.146	-0.4027	-0.4222	-0.4383		<.0001	<.0001	0.0003	0.0001	0.0057
FSV	-0.0559	-0.0679	0.0891	-0.1426	-0.1767	0.0385	-0.1196	0.164	0.0039	0.0349	0.4101	0.6873	0.4055	0.0732	0.4921	-0.1787	0.3644	0.5673	0.3105	-0.5139		<.0001	0.015	0.014	0.0139
FSet	-0.1624	-0.0292	0.179	-0.094	-0.2872	0.0453	-0.1179	0.1031	0.0363	0.0681	0.5061	0.6829	0.5002	0.0689	0.5775	-0.198	0.399	0.5712	0.3595	-0.5297	0.5879		0.0581	0.0295	0.3657
FE	0.122	0.0578	0.0795	0.0026	0.0066	-0.1698	-0.0614	-0.0918	-0.0161	-0.0765	0.1729	0.1907	0.1171	0.1246	0.1957	0.0366	0.1183	0.0715	0.2494	-0.2957	0.1996	0.1561		<.0001	0.6958
ME	0.1086	0.0538	0.0739	0.0054	0.0105	-0.095	-0.0259	-0.1255	0.0123	-0.0538	0.1885	0.202	0.1378	0.1386	0.2167	0.0252	0.1359	0.0958	0.2679	-0.31	0.2016	0.179	0.9666		0.6517
FYP	0.0515	0.0778	0.0704	-0.1475	0	-0.1045	0.0076	0.1514	0.0156	0.0675	0.1384	0.3199	0.0674	0.0243	0.1414	-0.2273	0.051	0.0896	-0.0059	-0.2262	0.2019	0.0749	-0.0324	-0.0374
