# Supplementary material for: Tomato Phenotypic Diversity Determined by Combined Approaches of Conventional and High-Throughput Tomato Analyzer Phenotyping
Source: Plants (Basel). 2020 Feb 5;9(2):197. doi: 10.3390/plants9020197 (PMC7076427; doi:10.3390/plants9020197)
Supplement: Supplementary file 1 [file plants-09-00197-s001.zip › Supplementary Information/Tables/Table S5 (TA Correlation Matrix).xlsx]

## Sheet: S6 Table
Table S6. Correlation matrix of tomato analyzer (TA) descriptors, upper triangle represents p-values whereas lower triangle represents correlation (R2) between TA descriptors
	A	P	WMH	MW	HMW	MH	CH	FSEI	FSEII	FSC	PFB	DFB	FST	E	C	R	SH	PMI	PMA	PIA	DMI	DMA	DIA	DEP	OB	OV	Asv	Asob	Asov	WWP	EC	PEC	DEC	FSI	EA	Red	Green	Blue	AL	L	a	b	AH	AC	LD	PA	PT
A		<.0001	<.0001	<.0001	<.0001	<.0001	<.0001	<.0001	<.0001	<.0001	<.0001	0.0042	0.1861	<.0001	<.0001	<.0001	<.0001	<.0001	<.0001	<.0001	0.0023	<.0001	<.0001	<.0001	0.4065	0.1599	<.0001	0.0131	<.0001	0.0022	<.0001	0.7528	<.0001	<.0001	<.0001	<.0001	0.9707	0.0022	<.0001	0.0126	<.0001	0.2962	<.0001	<.0001	<.0001	<.0001	<.0001
P	0.9949		<.0001	<.0001	<.0001	<.0001	<.0001	<.0001	<.0001	<.0001	<.0001	0.0066	0.2176	<.0001	<.0001	<.0001	<.0001	<.0001	<.0001	<.0001	0.0023	<.0001	<.0001	<.0001	0.4155	0.1229	<.0001	0.0221	<.0001	0.0018	<.0001	0.6811	<.0001	<.0001	<.0001	<.0001	0.9279	0.0036	<.0001	0.0134	<.0001	0.2313	<.0001	<.0001	<.0001	<.0001	<.0001
WMH	0.938	0.9463		<.0001	<.0001	<.0001	<.0001	<.0001	<.0001	<.0001	<.0001	0.0002	0.6956	<.0001	<.0001	<.0001	<.0001	<.0001	<.0001	<.0001	<.0001	<.0001	<.0001	<.0001	0.2398	0.2716	<.0001	0.0227	<.0001	0.011	<.0001	0.9309	0.0012	<.0001	<.0001	<.0001	0.7562	0.016	<.0001	0.0438	<.0001	0.3222	<.0001	<.0001	<.0001	<.0001	<.0001
MW	0.9449	0.952	0.9994		<.0001	<.0001	<.0001	<.0001	<.0001	<.0001	<.0001	0.0003	0.5956	<.0001	<.0001	<.0001	<.0001	<.0001	<.0001	<.0001	<.0001	<.0001	<.0001	<.0001	0.2586	0.2273	<.0001	0.0231	<.0001	0.0072	<.0001	0.9983	0.0009	<.0001	<.0001	<.0001	0.7975	0.0122	<.0001	0.0371	<.0001	0.3277	<.0001	<.0001	<.0001	<.0001	<.0001
HMW	0.7364	0.7475	0.5648	0.5739		<.0001	<.0001	0.0277	0.109	0.0731	0.0023	0.2742	0.0028	<.0001	0.0001	0.2163	0.0782	0.003	0.1009	0.0041	0.0961	0.0259	0.0771	0.0424	0.8382	0.0414	<.0001	0.2556	<.0001	0.0124	0.0618	0.0843	<.0001	0.1079	0.4548	<.0001	0.4921	0.1644	<.0001	0.0821	<.0001	0.0385	<.0001	<.0001	<.0001	0.0039	0.01
MH	0.8817	0.8841	0.7232	0.7327	0.9465		<.0001	0.7293	0.3285	0.5005	<.0001	0.875	0.0097	<.0001	<.0001	0.6247	<.0001	<.0001	<.0001	<.0001	0.694	0.832	0.0001	0.0002	0.6187	0.0769	<.0001	0.0674	<.0001	0.0045	<.0001	0.213	<.0001	0.3309	0.0008	<.0001	0.9034	0.0114	<.0001	0.0159	<.0001	0.0933	<.0001	<.0001	<.0001	<.0001	<.0001
CH	0.8967	0.8962	0.7407	0.7504	0.9301	0.9959		0.4781	0.1794	0.3201	<.0001	0.7193	0.0115	<.0001	<.0001	0.418	<.0001	<.0001	<.0001	<.0001	0.8142	0.9844	<.0001	<.0001	0.5649	0.0909	<.0001	0.0497	<.0001	0.0044	<.0001	0.2725	<.0001	0.181	0.0002	<.0001	0.9163	0.0093	<.0001	0.0149	<.0001	0.0983	<.0001	<.0001	<.0001	<.0001	<.0001
FSEI	-0.4346	-0.4301	-0.6461	-0.6366	0.1798	-0.0285	-0.0584		<.0001	<.0001	<.0001	<.0001	0.0352	<.0001	<.0001	<.0001	<.0001	<.0001	<.0001	<.0001	<.0001	<.0001	<.0001	<.0001	0.4206	0.4975	<.0001	0.1648	0.3513	0.7273	<.0001	0.0603	0.4836	<.0001	<.0001	0.0707	0.4568	0.0923	0.0559	0.201	0.3503	0.777	0.5693	0.453	0.0006	<.0001	<.0001
FSEII	-0.4824	-0.4771	-0.6879	-0.679	0.1314	-0.0803	-0.1102	0.9942		<.0001	<.0001	<.0001	0.085	<.0001	<.0001	<.0001	<.0001	<.0001	<.0001	<.0001	<.0001	<.0001	<.0001	<.0001	0.4964	0.7225	<.0001	0.1924	0.1131	0.5057	<.0001	0.0531	0.5729	<.0001	<.0001	0.0304	0.5065	0.0826	0.028	0.1829	0.1855	0.8704	0.3541	0.2417	0.0001	<.0001	<.0001
FSC	-0.4585	-0.4559	-0.672	-0.662	0.1468	-0.0554	-0.0817	0.9923	0.9895		<.0001	<.0001	0.0261	<.0001	<.0001	<.0001	<.0001	<.0001	<.0001	<.0001	<.0001	<.0001	<.0001	<.0001	0.3588	0.4328	<.0001	0.1313	0.3083	0.8104	<.0001	0.0475	0.7071	<.0001	<.0001	0.0305	0.5504	0.0975	0.0264	0.1769	0.2171	0.9188	0.39	0.278	0.0009	<.0001	<.0001
PFB	0.4712	0.4515	0.4518	0.4596	0.2471	0.3207	0.3368	-0.3565	-0.3767	-0.3532		0.9025	<.0001	<.0001	<.0001	<.0001	<.0001	<.0001	<.0001	<.0001	0.0997	0.0223	0.0003	0.0017	<.0001	<.0001	<.0001	<.0001	<.0001	<.0001	<.0001	0.9494	0.2349	<.0001	<.0001	<.0001	0.2464	0.8068	0.0021	0.4304	<.0001	0.2502	<.0001	<.0001	0.0001	0.0011	0.0016
DFB	0.2324	0.221	0.3032	0.2942	-0.0898	0.0129	0.0296	-0.4686	-0.4508	-0.479	-0.0101		<.0001	0.0093	0.0004	<.0001	0.0004	0.0507	0.0017	0.0029	<.0001	<.0001	<.0001	0.0833	<.0001	<.0001	0.022	<.0001	<.0001	<.0001	0.0003	0.1443	0.1386	<.0001	<.0001	0.495	0.2017	0.0058	0.1099	0.251	0.8421	0.1145	0.5873	0.7987	0.5424	0.0187	0.0158
FST	0.1086	0.1013	0.0322	0.0437	0.2421	0.2107	0.2059	0.1721	0.1411	0.1816	0.5554	-0.7805		0.0072	0.5708	0.0254	0.4442	0.0893	0.305	0.1497	<.0001	<.0001	0.5148	0.2221	<.0001	<.0001	0.1968	<.0001	<.0001	<.0001	0.199	0.5091	0.4196	0.0863	0.9484	0.0568	0.3303	0.2485	0.3056	0.9746	0.0127	0.0576	0.1371	0.0205	0.0721	0.8799	0.973
E	0.7513	0.7076	0.6809	0.6926	0.3924	0.5845	0.6092	-0.4501	-0.4952	-0.4497	0.5821	0.2118	0.2186		<.0001	<.0001	<.0001	<.0001	<.0001	<.0001	0.0106	0.0003	<.0001	<.0001	0.3487	0.045	<.0001	0.0125	<.0001	<.0001	<.0001	0.6473	0.1029	<.0001	<.0001	<.0001	0.3716	0.0005	<.0001	0.0152	<.0001	0.7767	0.0001	0.0001	<.0001	<.0001	<.0001
C	0.597	0.5479	0.5006	0.51	0.3066	0.4849	0.5057	-0.3596	-0.3833	-0.353	0.3851	0.288	0.0467	0.8724		<.0001	<.0001	<.0001	<.0001	<.0001	0.0377	0.0021	<.0001	<.0001	0.0096	0.4054	<.0001	0.0001	<.0001	0.5793	<.0001	0.5888	0.2919	<.0001	<.0001	<.0001	0.144	0.0004	<.0001	0.0126	0.0028	0.9558	0.0072	0.006	<.0001	<.0001	<.0001
R	0.3591	0.3468	0.4791	0.4697	-0.1015	0.0403	0.0666	-0.7335	-0.7303	-0.7349	0.5414	0.6349	-0.1825	0.4091	0.3141		<.0001	<.0001	<.0001	<.0001	<.0001	<.0001	<.0001	0.0014	0.7973	0.5679	0.0022	0.5519	0.6129	0.8925	<.0001	0.0235	0.8442	<.0001	<.0001	0.0343	0.6342	0.0597	0.0125	0.1746	0.0227	0.9263	0.1205	0.1438	0.0391	0.0002	0.0002
SH	0.6859	0.676	0.8106	0.8093	0.1442	0.3502	0.3749	-0.8306	-0.8702	-0.8361	0.4971	0.286	0.0629	0.7041	0.4962	0.6139		<.0001	<.0001	<.0001	<.0001	<.0001	<.0001	<.0001	0.8917	0.1043	<.0001	0.3667	<.0001	0.0018	<.0001	0.1971	0.6322	<.0001	<.0001	0.0001	0.3473	0.0044	<.0001	0.0413	0.0078	0.9779	0.0196	0.0235	<.0001	<.0001	<.0001
PMI	0.6456	0.6349	0.7136	0.7159	0.2411	0.4125	0.4331	-0.6045	-0.6552	-0.6145	0.4702	0.1598	0.1392	0.688	0.4575	0.453	0.8472		<.0001	<.0001	<.0001	<.0001	<.0001	<.0001	0.5174	0.0097	<.0001	0.6275	<.0001	<.0001	<.0001	0.6082	0.7723	<.0001	<.0001	<.0001	0.4146	0.0112	<.0001	0.04	0.0014	0.7661	0.0013	0.0019	<.0001	<.0001	<.0001
PMA	0.6863	0.6813	0.8241	0.8219	0.1345	0.3448	0.3708	-0.8316	-0.8689	-0.8346	0.4875	0.2547	0.0843	0.6931	0.4651	0.605	0.9559	0.8324		<.0001	<.0001	<.0001	<.0001	<.0001	0.7502	0.0512	<.0001	0.5494	<.0001	0.0006	<.0001	0.3503	0.8276	<.0001	<.0001	0.0002	0.5477	0.0247	0.0003	0.055	0.0044	0.5534	0.0192	0.0061	<.0001	<.0001	<.0001
PIA	0.7289	0.7123	0.8096	0.8117	0.2331	0.4275	0.4473	-0.7668	-0.8059	-0.7775	0.5386	0.2417	0.1182	0.747	0.5314	0.5704	0.9519	0.8019	0.9251		<.0001	<.0001	<.0001	<.0001	0.8749	0.0745	<.0001	0.3129	<.0001	0.0009	<.0001	0.3228	0.3605	<.0001	<.0001	<.0001	0.2096	0.0008	<.0001	0.0081	0.0015	0.6053	0.0074	0.0038	<.0001	<.0001	<.0001
DMI	0.247	0.2469	0.4184	0.407	-0.1364	-0.0324	-0.0193	-0.674	-0.6679	-0.6792	0.1349	0.4943	-0.3267	0.2082	0.1698	0.5597	0.5411	0.3683	0.5126	0.4942		<.0001	<.0001	0.0029	0.2178	0.046	0.0064	0.2812	0.2126	0.2605	<.0001	0.2382	0.2299	<.0001	<.0001	0.424	0.6	0.073	0.2092	0.5446	0.5126	0.2226	0.3714	0.9127	0.069	<.0001	<.0001
DMA	0.3377	0.3377	0.5373	0.5231	-0.1819	-0.0175	0.0016	-0.8782	-0.869	-0.8851	0.1864	0.6869	-0.4376	0.2943	0.2497	0.7754	0.6784	0.456	0.6578	0.6205	0.7594		<.0001	<.0001	0.0277	0.0006	0.0001	0.0099	0.0592	0.0225	<.0001	0.0272	0.8323	<.0001	<.0001	0.263	0.2519	0.0251	0.0964	0.2161	0.7729	0.4062	0.996	0.9951	0.0982	<.0001	<.0001
DIA	0.5259	0.4953	0.5504	0.5516	0.1448	0.3067	0.3212	-0.5467	-0.5633	-0.5446	0.2917	0.3397	-0.0536	0.5601	0.5303	0.4372	0.5806	0.4829	0.5402	0.5702	0.446	0.54		<.0001	0.1755	0.3558	<.0001	0.0086	0.0058	0.8311	<.0001	0.1327	0.8459	<.0001	<.0001	0.0077	0.3586	0.0269	0.0096	0.1385	0.0498	0.8299	0.2021	0.0757	<.0001	<.0001	<.0001
DEP	0.4378	0.4115	0.4268	0.4308	0.166	0.3023	0.3127	-0.3893	-0.4063	-0.3847	0.2548	0.1419	0.1003	0.4688	0.4768	0.2593	0.4307	0.3539	0.4013	0.4392	0.2414	0.3593	0.8888		0.4777	0.9633	<.0001	0.1196	0.0004	0.7121	<.0001	0.346	0.6826	<.0001	<.0001	0.0065	0.1349	0.007	0.0037	0.0474	0.1385	0.9259	0.5851	0.195	<.0001	<.0001	<.0001
OB	0.0683	0.067	0.0966	0.0928	0.0168	0.041	0.0474	-0.0662	-0.056	-0.0754	-0.4478	0.4077	-0.5702	0.077	0.2108	-0.0211	-0.0112	-0.0533	-0.0262	-0.013	0.1012	0.1797	0.1112	0.0584		<.0001	0.1852	<.0001	<.0001	<.0001	0.7285	0.4525	0.4568	0.4949	0.6918	0.2204	0.7944	0.4056	0.3576	0.5247	0.144	0.0396	0.4689	0.0952	0.0768	0.0448	0.0365
OV	0.1153	0.1265	0.0903	0.0992	0.1667	0.1449	0.1385	0.0558	0.0292	0.0645	0.5911	-0.5682	0.8126	0.1639	-0.0684	-0.047	0.1332	0.2106	0.1595	0.146	-0.1632	-0.2766	-0.0759	0.0038	-0.746		0.5332	<.0001	<.0001	<.0001	0.0824	0.6205	0.551	0.721	0.3971	0.0165	0.683	0.6425	0.0741	0.4634	0.0146	0.0541	0.1053	0.007	0.4106	0.8325	0.7668
Asv	0.8819	0.8569	0.8104	0.8177	0.62	0.7769	0.7855	-0.41	-0.458	-0.4329	0.3686	0.1869	0.106	0.8027	0.7051	0.2479	0.6548	0.63	0.6512	0.7108	0.2215	0.3068	0.5823	0.494	0.1088	0.0513		0.0016	<.0001	0.0059	<.0001	0.7612	0.0012	<.0001	<.0001	<.0001	0.5961	0.0062	<.0001	0.01	<.0001	0.3383	<.0001	<.0001	<.0001	<.0001	<.0001
Asob	0.2023	0.1867	0.1859	0.1854	0.0934	0.1497	0.1605	-0.114	-0.107	-0.1238	-0.3525	0.4857	-0.5583	0.2036	0.3093	0.049	0.0742	0.0399	0.0493	0.0829	0.0885	0.2099	0.214	0.1276	0.9288	-0.7101	0.2562		<.0001	<.0001	0.3935	0.7641	0.2076	0.1917	0.298	0.801	0.6225	0.1196	0.9693	0.9723	0.4196	0.0609	0.9412	0.3157	0.0047	0.0021	0.002
Asov	0.6365	0.6281	0.5336	0.5468	0.6109	0.6657	0.6695	-0.0766	-0.1299	-0.0837	0.6661	-0.3836	0.7261	0.5853	0.3727	0.0416	0.4056	0.4657	0.4231	0.4831	-0.1024	-0.1544	0.2243	0.2851	-0.4936	0.7268	0.591	-0.3876		<.0001	<.0001	0.3477	0.077	0.1141	<.0001	<.0001	0.9191	0.0943	<.0001	0.0142	<.0001	0.0102	<.0001	<.0001	<.0001	<.0001	<.0001
WWP	-0.2479	-0.2525	-0.2071	-0.2185	-0.2037	-0.2308	-0.2312	0.0287	0.0548	0.0198	-0.5633	0.4157	-0.6603	-0.3167	-0.0456	-0.0111	-0.2523	-0.3276	-0.2787	-0.2689	0.0924	0.1863	-0.0176	-0.0304	0.4901	-0.8504	-0.2238	0.3888	-0.6821		0.0028	0.8592	0.8804	0.5044	0.0213	0.0017	0.9752	0.5703	0.0063	0.214	0.0043	0.2866	0.0149	0.0053	0.0188	0.076	0.0899
EC	-0.7032	-0.6834	-0.8152	-0.8147	-0.1529	-0.368	-0.3953	0.8441	0.8846	0.8487	-0.5406	-0.2928	-0.1054	-0.7461	-0.5472	-0.6329	-0.9595	-0.8353	-0.945	-0.9368	-0.5289	-0.6904	-0.6344	-0.4995	0.0286	-0.1423	-0.7034	-0.0702	-0.448	0.2425		0.1414	0.6165	<.0001	<.0001	<.0001	0.3319	0.0041	<.0001	0.03	0.0033	0.8366	0.0133	0.008	<.0001	<.0001	<.0001
PEC	-0.0259	-0.0338	0.0071	-0.0002	-0.1414	-0.1023	-0.0902	-0.1538	-0.1582	-0.1621	-0.0052	0.1198	-0.0543	-0.0377	-0.0445	0.1849	0.1059	0.0422	0.0768	0.0813	0.0969	0.1804	0.1233	0.0775	-0.0618	-0.0407	-0.025	-0.0247	-0.0772	0.0146	-0.1206		0.2133	0.0561	0.1148	0.9885	0.0321	0.0519	0.2247	0.0527	0.0831	0.5446	0.0598	0.175	0.4558	0.8096	0.7159
DEC	0.3457	0.3493	0.2613	0.2683	0.4178	0.3928	0.3925	0.0576	0.0464	0.0309	0.0976	0.1215	-0.0664	0.1337	0.0866	0.0162	0.0394	0.0238	0.0179	0.0752	-0.0986	-0.0174	-0.016	-0.0337	0.0612	-0.0491	0.2626	0.1035	0.1448	-0.0124	-0.0412	-0.1022		0.5439	0.5982	0.0001	0.6033	0.193	0.0004	0.2036	<.0001	0.651	0.0007	0.0006	0.1231	0.1567	0.2119
FSI	-0.4821	-0.4768	-0.6875	-0.6785	0.1318	-0.0799	-0.1098	0.9942	0.9999	0.9892	-0.3764	-0.4496	0.1405	-0.4951	-0.3837	-0.7293	-0.8702	-0.6548	-0.8687	-0.8057	-0.668	-0.8683	-0.5638	-0.4067	-0.0562	0.0294	-0.458	-0.1072	-0.1296	0.0549	0.8843	-0.1563	0.0499		<.0001	0.0307	0.5075	0.0847	0.0288	0.1856	0.1865	0.8664	0.3535	0.243	0.0001	<.0001	<.0001
EA	0.6211	0.5948	0.7249	0.7227	0.0615	0.272	0.3011	-0.8502	-0.8794	-0.8498	0.5964	0.4632	-0.0053	0.7103	0.5421	0.7965	0.8939	0.7478	0.8711	0.8678	0.5734	0.7506	0.5986	0.423	-0.0326	0.0696	0.6068	0.0855	0.3323	-0.1879	-0.938	0.1293	0.0434	-0.879		<.0001	0.3939	0.0064	<.0001	0.0285	0.0016	0.8751	0.0102	0.007	<.0001	<.0001	<.0001
Red	0.5405	0.5449	0.485	0.4902	0.4923	0.5457	0.5451	-0.148	-0.1769	-0.1767	0.3256	0.0561	0.1559	0.4032	0.3485	0.173	0.3097	0.3448	0.3041	0.3677	0.0658	0.092	0.2169	0.2213	-0.1006	0.1956	0.5128	-0.0208	0.4879	-0.2538	-0.3313	-0.0012	0.3058	-0.1765	0.3272		<.0001	<.0001	<.0001	<.0001	<.0001	<.0001	0.0047	<.0001	<.0001	0.0003	0.0008
Green	-0.003	-0.0075	-0.0256	-0.0211	-0.0565	-0.01	-0.0087	-0.0612	-0.0547	-0.0491	-0.0952	0.1048	-0.08	0.0735	0.1199	0.0392	0.0773	0.0671	0.0495	0.103	0.0432	0.0941	0.0755	0.1226	0.0215	-0.0336	0.0436	0.0405	0.0084	-0.0026	-0.0798	0.175	-0.0428	-0.0545	0.0701	0.3221		<.0001	<.0001	<.0001	<.0001	<.0001	<.0001	0.0851	0.3768	0.0766	0.0626
Blue	0.2481	0.2362	0.1965	0.2041	0.1141	0.206	0.2116	-0.1379	-0.1422	-0.1358	0.0201	0.224	-0.0948	0.2799	0.2859	0.1541	0.2315	0.2066	0.1833	0.2697	0.1468	0.1829	0.1808	0.2194	0.0684	-0.0382	0.2223	0.1276	0.1371	-0.0467	-0.2333	0.1591	0.1069	-0.1412	0.2216	0.3601	0.7453		<.0001	<.0001	0.0018	0.6597	0.0371	0.0109	0.088	0.001	0.0008
AL	0.4852	0.4831	0.4241	0.431	0.4022	0.4772	0.4792	-0.1565	-0.1795	-0.1813	0.249	0.1311	0.0842	0.3997	0.3621	0.2034	0.3125	0.3295	0.2934	0.3695	0.1031	0.1363	0.211	0.2359	-0.0756	0.1463	0.4611	0.0032	0.4204	-0.2221	-0.3295	0.0997	0.2859	-0.1786	0.325	0.9017	0.5746	0.6932		<.0001	0.0015	<.0001	0.3969	<.0001	<.0001	0.0003	0.0005
L	0.2032	0.2015	0.1649	0.1704	0.1424	0.1966	0.1985	-0.105	-0.1093	-0.1108	0.0649	0.0943	0.0026	0.198	0.2034	0.1114	0.1668	0.1679	0.157	0.2155	0.0499	0.1016	0.1215	0.1622	-0.0523	0.0603	0.2098	-0.0029	0.1999	-0.1021	-0.1773	0.1585	0.1044	-0.1087	0.1789	0.6579	0.8909	0.7261	0.8266		0.0303	<.0001	<.0001	0.011	0.0121	0.0241	0.0262
a	0.4684	0.4684	0.4263	0.4288	0.46	0.4702	0.4714	-0.0768	-0.1087	-0.1014	0.4377	0.0164	0.2031	0.3297	0.2424	0.186	0.2165	0.2582	0.2311	0.2567	0.0539	0.0238	0.1605	0.1215	-0.1199	0.1991	0.3941	-0.0664	0.4174	-0.2317	-0.2385	-0.142	0.3241	-0.1084	0.2549	0.5232	-0.5261	-0.2528	0.2568	-0.1769		0.1213	<.0001	<.0001	<.0001	0.2911	0.4208
b	0.0858	0.0983	0.0814	0.0805	0.1692	0.1375	0.1355	0.0233	0.0134	0.0084	0.0945	-0.1294	0.1554	0.0234	0.0046	-0.0076	0.0023	0.0245	0.0488	0.0425	-0.1002	-0.0683	-0.0177	0.0077	-0.1682	0.1576	0.0787	-0.1534	0.2091	-0.0876	-0.017	0.0499	0.0372	0.0138	0.0129	0.5807	0.3951	-0.0362	0.436	0.5915	0.127		0.0004	<.0001	0.0359	0.6114	0.5323
AH	-0.4086	-0.4047	-0.3543	-0.3583	-0.3756	-0.4003	-0.3986	0.0468	0.0762	0.0707	-0.3469	-0.0447	-0.1219	-0.3094	-0.2185	-0.1273	-0.1904	-0.2601	-0.191	-0.2178	-0.0735	-0.0004	-0.1047	-0.0449	0.0596	-0.1328	-0.3294	0.0061	-0.3166	0.1985	0.2016	0.1541	-0.273	0.0763	-0.2092	-0.2294	0.6388	0.1704	-0.0697	0.3858	-0.8435	0.2848		<.0001	0.0043	0.2907	0.3681
AC	0.4375	0.4452	0.4019	0.4035	0.472	0.4659	0.4622	-0.0617	-0.0962	-0.0892	0.3475	-0.021	0.189	0.3061	0.2232	0.1199	0.1849	0.2519	0.2228	0.2347	0.009	-0.0005	0.1454	0.1064	-0.1367	0.2193	0.4008	-0.0825	0.4351	-0.2265	-0.2159	-0.1113	0.2778	-0.0959	0.2194	0.745	-0.1411	-0.2073	0.4541	0.2071	0.769	0.6346	-0.4456		<.0001	0.2702	0.3852
LD	0.5491	0.5261	0.5012	0.5088	0.3859	0.4663	0.4747	-0.2763	-0.3076	-0.2684	0.3067	0.0501	0.1473	0.6021	0.4776	0.1686	0.4762	0.475	0.4953	0.5264	0.1489	0.1355	0.3838	0.3209	0.1449	0.0677	0.5995	0.2298	0.3912	-0.1917	-0.4901	-0.0613	0.1264	-0.3075	0.394	0.4238	0.0727	0.1398	0.3461	0.2043	0.3206	0.1715	-0.232	0.377		<.0001	<.0001
PA	0.6745	0.6629	0.7277	0.7306	0.2341	0.4336	0.451	-0.6208	-0.6426	-0.6287	0.2634	0.1918	0.0124	0.6311	0.5412	0.2955	0.7406	0.6025	0.7343	0.7378	0.361	0.4671	0.5444	0.4711	0.1641	-0.0174	0.7104	0.2498	0.3583	-0.1453	-0.7279	0.0198	0.1162	-0.6433	0.619	0.2892	0.145	0.2661	0.2908	0.1841	0.0868	-0.0418	-0.0868	0.0906	0.4682		<.0001
PT	-0.6589	-0.6461	-0.7145	-0.7174	-0.2097	-0.4109	-0.4298	0.6279	0.6483	0.6345	-0.2562	-0.1968	-0.0028	-0.6328	-0.5453	-0.2979	-0.7387	-0.5994	-0.7349	-0.7373	-0.3689	-0.4739	-0.5444	-0.4671	-0.1709	0.0244	-0.703	-0.2501	-0.3413	0.139	0.7286	-0.03	-0.1025	0.649	-0.6196	-0.2705	-0.1524	-0.2696	-0.2803	-0.1815	-0.0662	0.0514	0.074	-0.0714	-0.4698	-0.9958
