# Supplementary material for: Tomato Phenotypic Diversity Determined by Combined Approaches of Conventional and High-Throughput Tomato Analyzer Phenotyping
Source: Plants (Basel). 2020 Feb 5;9(2):197. doi: 10.3390/plants9020197 (PMC7076427; doi:10.3390/plants9020197)
Supplement: Supplementary file 1 [file plants-09-00197-s001.zip › Supplementary Information/Tables/Table S6 Passport Data.xlsx]

## Sheet: Table S1
Table S1. Passport data of the tomato accessions evaluated in this study including its country of origin, population type, fruit shape, size, and color
Accession no	Species	Accession name	Population type	Country of origin	Fruit color	Fruit shape	Fruit size
LYC-1	S. lycopersicum	Ideal	Local variety	Bulgaria	Red	Rounded	Big
LYC-2	S. lycopersicum	BG Fantazia	Local variety	Bulgaria	Red	Flattened	Very big
LYC-3	S. lycopersicum	Aleno sartse	Local variety	Bulgaria	Red	Heart-shaped	Very big
LYC-4	S. lycopersicum	1422	Local form	Bulgaria	Pink	Slightly flattened	Very big
LYC-5	S. lycopersicum	1300	Local form	Bulgaria	Red	Slightly flattened	Very big
LYC-6	S. lycopersicum	1341	Local form	Bulgaria	Red	Rounded	Big
LYC-7	S. lycopersicum	874	Local form	Bulgaria	Orange	Rounded	Big
LYC-8	S. lycopersicum	2065	Local form	Bulgaria	Red	Heart-shaped	Very big
LYC-9	S. lycopersicum	2066	Local form	Bulgaria	Yellow	Flattened	Very big
LYC-10	S. lycopersicum	2069	Local form	Bulgaria	Pink	Slightly flattened	Very big
LYC-11	S. lycopersicum	24/13	Local variety	Bulgaria	Red	Slightly flattened	Small
LYC-12	S. lycopersicum	24/a	Local variety	Bulgaria	Red	High rounded	Small
LYC-13	S. lycopersicum	937	Breeding line	Bulgaria	Pink	High rounded	Medium
LYC-14	S. lycopersicum	631	Breeding line	Bulgaria	Red	Rounded	Big
LYC-15	S. lycopersicum	Pautalia	Local variety	Bulgaria	Red	High rounded	Medium
LYC-16	S. lycopersicum	799	Local variety	Bulgaria	Brown	High rounded	Medium
LYC-17	S. lycopersicum	800	Local form	Bulgaria	Pink	Flattened	Very big
LYC-18	S. lycopersicum	605	Breeding line	Bulgaria	Red	Rounded	Medium
LYC-19	S. lycopersicum	Pl. karotina	Local variety	Bulgaria	Pink	Rounded	Medium
LYC-20	S. lycopersicum	Rozovo sartse	Local variety	Bulgaria	Pink	Heart-shaped	Very big
LYC-21	S. lycopersicum	Rozov blian	Local variety	Bulgaria	Pink	Flattened	Very big
LYC-22	S. lycopersicum	1090	Breeding line	Bulgaria	Yellow	High rounded	Small
LYC-23	S. lycopersicum	900	Breeding line	Bulgaria	Brown	Rounded	Small
LYC-24	S. lycopersicum	Izk Alia	Local variety	Bulgaria	Red	High rounded	Small
LYC-25	S. lycopersicum	1923	Breeding line	Bulgaria	Red	High rounded	Small
LYC-26	S. peruvianum	894750235	Wild	????	Green	Rounded	Very small
LYC-27	S. lycopersicum	Elitsa	Breeding line	Bulgaria	Red	High rounded	Very small
LYC-28	S. lycopersicum	1621-2	Breeding line	Bulgaria	Red	Rounded	Very small
LYC-29	S. lycopersicum	1620	Breeding line	Bulgaria	Red	Rounded	Very small
LYC-30	S. lycopersicum	1619-2	Breeding line	Bulgaria	Orange	Rounded	Very small
LYC-31	S. lycopersicum	83602029	Breeding line	?????	Red	Rounded	Small
LYC-32	S. lycopersicum	2061	Breeding line	Bulgaria	Yellow	Pyriform	Small
LYC-33	S. peruvianum	894970110	Wild	????	Green	Slightly flattened	Very small
LYC-34	S. lycopersicum	462	Breeding line	Bulgaria	Red	Rounded	Big
LYC-35	S. lycopersicum	Karobeta	Local variety	Bulgaria	Orange	Rounded	Medium
LYC-36	S. lycopersicum	Merkuriy	Local variety	Bulgaria	Red	Rounded	Big
LYC-37	S. lycopersicum	Spektar	Local variety	Bulgaria	Red	Rounded	Big
LYC-38	S. lycopersicum	Bononia	Local variety	Bulgaria	Red	Rounded	Big
LYC-39	S. lycopersicum	Trapezitsa	Local variety	Bulgaria	Red	Rounded	Big
LYC-40	S. lycopersicum	Solaris	Local variety	Bulgaria	Red	Rounded	Big
LYC-41	S. lycopersicum	Yana	Local variety	Bulgaria	Red	Rounded	Big
LYC-42	S. lycopersicum	Milyana	Local variety	Bulgaria	Red	Rounded	Big
LYC-43	S. lycopersicum	Stela	Local variety	Bulgaria	Red	Rounded	Big
LYC-44	S. lycopersicum	Topaz	Local variety	Bulgaria	Red	Rounded	Big
LYC-45	S. lycopersicum	Marti	Local variety	Bulgaria	Red	Rounded	Big
LYC-46	S. lycopersicum	Venera	Local variety	Bulgaria	Red	High rounded	Medium
LYC-47	S. lycopersicum	Kapri	Local variety	Bulgaria	Red	High rounded	Medium
LYC-48	S. lycopersicum	Bela	Local variety	Bulgaria	Red	High rounded	Medium
LYC-49	S. lycopersicum	Zhaklin	Local variety	Bulgaria	Red	High rounded	Medium
LYC-50	S. lycopersicum	Neven	Local variety	Bulgaria	Orange	High rounded	Medium
LYC-51	S. lycopersicum	927	Breeding line	Bulgaria	Red	High rounded	Medium
LYC-52	S. lycopersicum	398	Breeding line	Bulgaria	Red	Roma	Medium
LYC-53	S. lycopersicum	Berdskiy krupniy	Local form	Russia	Red	Slightly flattened	Big
LYC-54	S. lycopersicum	Brendywene	Introduced variety	USA	Pink	Slightly flattened	Big
LYC-55	S. lycopersicum	Nastenka	Introduced variety	Russia	Pink	High rounded	Medium
LYC-56	S. lycopersicum	Gigant Zibenbyurgen	Local form	Romania	Red	Heart-shaped	Big
LYC-57	S. lycopersicum	De barao gigant	Introduced variety	Russia	Red	Cylindrical	Medium
LYC-58	S. lycopersicum	Eva purpel ball	Introduced variety	Germany	Pink	Rounded	Big
LYC-59	S. lycopersicum	Zhalto bivolsko sartse	Local form	Bulgaria	Yellow-orange	High rounded	Big
LYC-60	S. lycopersicum	Carbon	Introduced variety	USA	Pink-brown	Slightly flattened	Big
LYC-61	S. lycopersicum	Korol gigant	Introduced variety	Russia	Red	Slightly flattened	Big
LYC-62	S. lycopersicum	Livanski planini	Local form	Lebanon	Pink	Slightly flattened	Very big
LYC-63	S. lycopersicum	Marianas piys	Introduced variety	Czech Republic	Pink	Slightly flattened	Very big
LYC-64	S. lycopersicum	Mecha lapa	Introduced variety	Russia	Pink	Slightly flattened	Very big
LYC-65	S. lycopersicum	1945/18	Local form	Bulgaria	Pink	Slightly flattened	Very big
LYC-66	S. lycopersicum	Momotaro	Introduced variety	Japan	Pink	Slightly flattened	Medium
LYC-67	S. lycopersicum	Moya semya	Introduced variety	Russia	Pink	Slightly flattened	Big
LYC-68	S. lycopersicum	Neves	Local form	Russia	Red	Slightly flattened	Very big
LYC-70	S. lycopersicum	Opalka	Introduced variety	Poland	Red	Pepper type	Medium
LYC-71	S. lycopersicum	Prachka	Introduced variety	USA	Red	Slightly flattened	Small
LYC-72	S. lycopersicum	Pudovik	Introduced variety	Russa	Pink	Heart-shaped	Big
LYC-73	S. lycopersicum	Parpal rashan	Introduced variety	Ukraine	Brown	Cylindrical	Medium
LYC-74	S. lycopersicum	Reyho	Introduced variety	Japan	Pink	Slightly flattened	Medium
LYC-75	S. lycopersicum	1164/17	Local form	Bulgaria	Pink	Slightly flattened	Big
LYC-76	S. lycopersicum	Sartseto na Galiver	Introduced variety	Russia	Red	Heart-shaped	Big
LYC-77	S. lycopersicum	1179/17	Local form	Bulgaria	Pink	Flattened	Very big
LYC-78	S. lycopersicum	1962/18	Breeding line	Bulgaria	Pink	Flattened	Very big
LYC-79	S. lycopersicum	Favorit 1	Introduced variety	Poland	Pink	Heart-shaped	Big
LYC-80	S. lycopersicum	Chudo zemli	Introduced variety	Russia	Pink	Slightly flattened	Big
LYC-81	S. lycopersicum	Yaponski tryufel	Introduced variety	Russia	Brown	Pyriform	Medium
LYC-82	S. lycopersicum	Yasenchki yabuchar	Introduced variety	Serbia	Red	Slightly flattened	Big
LYC-83	S. lycopersicum	Gigant na Novikov	Introduced variety	Russia	Pink	Slightly flattened	Big
LYC-84	S. lycopersicum	Budai törpe	Introduced variety	Hungary	Red	Rounded	Small
LYC-85	S. lycopersicum	Sangold	Introduced variety	UK	Orange	Rounded	Very small
LYC-86	S. lycopersicum	Tigerela	Introduced variety	UK	Red with orange lines	Rounded	Medium
LYC-87	S. lycopersicum	Zloty	Introduced variety	Poland	Orange	Rounded	Medium
LYC-88	S. lycopersicum	Citrina	Introduced variety	Russia	Orange-yellow	Cylindrical	Medium
LYC-89	S. lycopersicum	Favorit 2	Introduced variety	Poland	Pink	Slightly flattened	Big
LYC-90	S. lycopersicum	Zloty ozarovski	Introduced variety	Poland	Yellow	Rounded	Medium
LYC-91	S. lycopersicum	Thai pink egg	Introduced variety	Thailand	Pink	Cylindrical	Small
LYC-92	S. lycopersicum	Zhalty	Local forme	Bulgaria	Yellow	Rounded	Medium
LYC-93	S. lycopersicum	Belmonte	Introduced variety	Italy	Pink	Slightly flattened	Big
LYC-94	S. lycopersicum	White beef stak	Introduced variety	USA	Yellow	Slightly flattened	Big
LYC-95	S. lycopersicum	895	Breeding line	Bulgaria	Orange-red	High rounded	Small
LYC-96	S. lycopersicum	896	Breeding line	Bulgaria	Red	Slightly flattened	Medium
LYC-97	S. lycopersicum	1527	Breeding line	Bulgaria	Pink	High rounded	Medium
LYC-98	S. lycopersicum	1941	Breeding line	Bulgaria	Red	High rounded	Medium
LYC-99	S. lycopersicum	1947	Breeding line	Bulgaria	Red	Slightly flattened	Big
LYC-100	S. lycopersicum	UC-82A	Introduced variety	USA	Red	High rounded	Medium
LYC-101	S. lycopersicum	2123	Breeding line	Bulgaria	Orange-red	High rounded	Medium
LYC-102	S. lycopersicum	2124	Breeding line	Bulgaria	Red	Rounded	Medium
LYC-103	S. lycopersicum	Abakanski rozov	Introduced variety	Russia	Pink	Heart-shaped	Big
LYC-104	S. lycopersicum	2009/18	Breeding line	Bulgaria	Yellow-brown	Slightly flattened	Medium
LYC-105	S. lycopersicum	Marizol purpal	Introduced variety	Germany	Red	High rounded	Small
LYC-106	S. lycopersicum	2013/18	Breeding line	Bulgaria	Pink	Slightly flattened	Big
LYC-107	S. lycopersicum	Peron	Introduced variety	Argentina	Red	Rounded	Medium
LYC-108	S. lycopersicum	Oaksakansko bizhu	Introduced variety	Mexico	Pink	Slightly flattened	Medium
LYC-109	S. lycopersicum	Sevastopol	Introduced variety	Russia	Red	Rounded	Small
LYC-110	S. lycopersicum	Cheren prints	Introduced variety	Russia	Brown	High rounded	Medium
LYC-111	S. lycopersicum	Polyarnik	Introduced variety	Russia	Red	High rounded	Medium
LYC-112	S. lycopersicum	Praleska	Introduced variety	Belarus	Red	Rounded	Medium
LYC-113	S. lycopersicum	Auriga	Introduced variety	Russia	Orange	Rounded	Medium
LYC-114	S. lycopersicum	Brendywine - zhalt	Introduced variety	USA	Orange	Flattened	Big
LYC-115	S. lycopersicum	Brendywine - chereshki	Introduced variety	USA	Red	Rounded	Small
LYC-116	S. lycopersicum	2031/18	Breeding line	Bulgaria	Orange	Slightly flattened	Medium
LYC-117	S. lycopersicum	Braun berry	Introduced variety	Netherlands	Brown	Pyriform	Small
LYC-118	S. lycopersicum	Marizol magic	Introduced variety	USA	Pink-orange	Rounded	Very small
LYC-119	S. lycopersicum	1206-1	Breeding line	Bulgaria	Red	Rounded	Very small
LYC-120	S. lycopersicum	2280	Breeding line	Bulgaria	Orange	Rounded	Very small
LYC-121	S. lycopersicum	2281	Breeding line	Bulgaria	Red	High rounded	Small
LYC-123	S. lycopersicum	1194-1	Breeding line	Bulgaria	Orange	Rounded	Medium
LYC-124	S. lycopersicum	1194-2	Breeding line	Bulgaria	Red	Pyriform	Small
LYC-125	S. lycopersicum	Yaponsko cherno	Introduced variety	Russia	Brown-red	Slightly flattened	Medium
LYC-126	S. lycopersicum	1206-2	Breeding line	Bulgaria	Orange	High rounded	Very small
LYC-127	S. lycopersicum	1206-3	Breeding line	Bulgaria	Brown	High rounded	Very small
LYC-128	S. lycopersicum	1709-1	Breeding line	Bulgaria	Red	Rounded	Small
LYC-129	S. lycopersicum	2276	Breeding line	Bulgaria	Pink	High rounded	Medium
LYC-130	S. lycopersicum	2277	Breeding line	Bulgaria	Yellow	Rounded	Medium
LYC-131	S. lycopersicum	2279	Breeding line	Bulgaria	Red	Cylindrical	Medium
LYC-132	S. lycopersicum	Prinsip borgese	Introduced variety	Italy	Red	High rounded	Very small
LYC-133	S. lycopersicum	Polsko yaitse	Introduced variety	Poland	Red	Rounded	Small
LYC-134	S. lycopersicum	Reyse	Introduced variety	Guatemala	Red	Garlic	Small
LYC-135	S. lycopersicum	Ruska rayska yabalka	Introduced variety	Russia	Orange	Slightly flattened	Medium
LYC-136	S. lycopersicum	2054/18	Breeding line	Bulgaria	Red	Cylindrical	Medium
LYC-137	S. lycopersicum	2055/18	Breeding line	Bulgaria	Orange	Rounded	Medium
LYC-138	S. lycopersicum	Cheroke chocolete	Introduced variety	USA	Brown	Flattened	Medium
LYC-139	S. lycopersicum	Rozovi udalzheni	Introduced variety	China	Pink	High rounded	Small
LYC-140	S. lycopersicum	1207/06	Introduced variety	China	Yellow-orange	High rounded	Very small
LYC-141	S. lycopersicum	1218/06	Introduced variety	China	Orange	Slightly flattened	Medium
LYC-142	S. lycopersicum	1227/06	Introduced variety	China	Pink	Rounded	Medium
LYC-143	S. lycopersicum	1231/06	Introduced variety	China	Red	Ellipsoid	Very small
LYC-144	S. lycopersicum	1236/06	Introduced variety	China	Red	Rounded	Very small
LYC-145	S. lycopersicum	Oranzheva chushka	Introduced variety	China	Orange	Cylindrical	Small
LYC-146	S. lycopersicum	1364/17	Local form	Bulgaria	Red	Flattened	Big
LYC-147	S. lycopersicum	845/06	Local form	Bulgaria	Red	Heart-shaped	Big
LYC-148	S. lycopersicum	928/17	Breeding line	Bulgaria	Orange	Rounded	Big
LYC-149	S. lycopersicum	Zlatista	Local variety	Bulgaria	Yellow	Cylindrical	Medium
LYC-150	S. lycopersicum	907/17	Breeding line	Bulgaria	Pink	High rounded	Very small
LYC-151	S. lycopersicum	921/17	Breeding line	Bulgaria	Yellow	Rounded	Small
LYC-152	S. lycopersicum	924/17	Breeding line	Bulgaria	Red	High rounded	Very small
